# Supplementary material for: MEK inhibition causes BIM stabilization and increased sensitivity to BCL-2 family member inhibitors in RAS-MAPK-mutated neuroblastoma
Source: Front Oncol. 2023 Feb 21;13:1130034. doi: 10.3389/fonc.2023.1130034 (PMC9990464; doi:10.3389/fonc.2023.1130034)
Supplement: Supplementary file 2 [file Table_1.xlsx]

## Sheet: Supplementary table 1
Supplementary table 1: Mice per treatment arm for in vivo studies
Neuroblastoma xenograft	Trametinib	BCL-2 inhibitor	N treatment 21 days	N treatment 7 days
SKNAS	vehicle	vehicle	6	3
	vehicle	venetoclax	6	2
	vehicle	navitoclax	7	3
	trametinib	vehicle	7	3
	trametinib	venetoclax	6	3
	trametinib	navitoclax	6	3
KP-N-YN	vehicle	vehicle	7	3
	vehicle	venetoclax	7	3
	vehicle	navitoclax	7	3
	trametinib	vehicle	8	3
	trametinib	venetoclax	8	3
	trametinib	navitoclax	9	3

## Sheet: Supplementary table 2
Supplementary table 2: Compound library used in screen
Compound	Target
10-Hydroxycamptothecin	DNA topoisomerase I
2,4-Pyridinedicarboxylic acid	2-oxoglutarate mimic
2’-Deoxy-5-fluorouridine	Antimetabolite (inhibitor thymidylate synthase)
2'-Deoxy-5-methylcytidine	Nucleoside analog
Decitabine	DNA methyltransferase
5'-Deoxy-5-fluorocytosine	DNA/RNA/ribosomal protein synthesis
7-epi-Taxol	Microtubule depolymerization
7-Ethyl-10-hydroxycamptothecin	DNA topoisomerase I
A-769662	AMPK activator
Abiraterone	Androgen synthesis inhibitor
Abiraterone acetate	CYP17
Veliparib	PARP
Aclacinomycin A HCl	DNA topoisomerase II, DNA and RNA intercalator, inhibits nucleic acid synthesis
Adriamycin	DNA topoisomerase II
Afatinib	EGFR, HER2
AGK2	SIRT2 inhibitor
Alarelin acetate	Synthetic GnRH agonist
AMG-458	c-Met
Aminoresveratrol sulfate	SIRT1 activator
Anacardic acid	HAT inhibitor
Anastrozole	Aromatase
Apicidin	HDAC
Aprepitant	Substance P antagonists (SPA; blocks neurokinin 1 receptor)
Pimasertib	MEK1/2
AT7519	CDK1/2/3/4/6/7/9
Axitinib	VEGFR2/3 phosphorylation
AZD-4547	FGFR
Selumetinib	MEK1, ERK1/2 phosphorylation
AZD-8055	mTOR
B2	SIRT2 inhibitor
BAY 60-7550	PDE2
BIX-01294 3HCl	G9a histone methyltransferase
Bleomycin sulfate	inhibits DNA-, RNA- and protein synthesis
BML-210	HDAC
BML-266	SIRT2 inhibitor
BML-278	SIRT1 activator
CAY10603	HDAC-6
BMS-777607	c-Met, Axl, Ron, Tyro3
BMS-794833	Met, VEGFR2, Ron, Axl, Flt3
Bortezomib	20S proteasome
Bosutinib isomer 1	Chk1, Wee1
Brivanib alaninate	VEGFR2/1, FGFR1
Buserelin acetate	GnRH analog
Butyrolactone 3	Gcn5 histone methyltransferase
Canertinib 2HCl	EGFR, HER2, ErbB-4
Carmustine	DNA alkylating agent
CCG-63802	G-protein signaling protein
CCG-63808	Regulator of G-protein signaling (RGS) proteins
Bardoxolone methyl	Antioxidant Inflammation Modulator (AIM)
Cediranib	VEGFR1/2/3, c-Kit, PDGFR-α/β, FGFR-1
Tacedinaline	HDAC1
Cisplatin	Induces intra- & interstrand DNA and DNA-protein cross-links
Cladribine	Adenosine deaminase inhibitor
Clofarabine	Ribonucleotide reductase and DNA polymerase.
Tofacitinib	JAK3 > JAK2 > JAK1
Crizotinib	ALK, c-Met
CTPB	HAT inhibitor
Fadraciclib	CDK2, CDK5, CDK9
CYC-116	Aurora kinases A/B
Momelotinib	JAK1/2
Cytarabine	Antimetabolite, DNA synthesis inhibitor
Dasatinib	Abl, Src, c-Kit (WT), c-Kit D816V
Daun02	DNA topoisomerase II, DNA intercalator
Daunorubicin HCl	DNA topoisomerase II, DNA intercalator
Zalcitabine	Nucleoside analog reverse transriptase inhibitor (NRTI)
Docetaxel	Microtubule depolymerization
Dovitinib lactate	Receptor tyrosine kinases
Doxifluridine	Pyrimidine antimetabolite
Doxorubicin hydrochloride	DNA topoisomerase II
Elacridar	P-glycoprotein
Elacridar HCl	P-glycoprotein
Enocitabine	Antimetabolite (inhibitor nucleic acid synthesis)
Epirubicin hydrochloride	DNA topoisomerase II
Eptaplatin	Induces intra- & interstrand DNA and DNA-protein cross-links
Erlotinib	EGFR
Erlotinib HCl	EGFR
Erlotinib mesylate	EGFR
Estramustine phosphate sodium	Microtubule polymerization
Etoposide	DNA topoisomerase II, complexates with DNA
Selisistat	SIRT1 inhibitor
Exemestane	Aromatase
Fasudil HCl	ROCK-II, PKA, PKG, PKC, MLCK
Flavopiridol	CDK1/2/4/6/7
Fludarabine	Adenosine and deoxyadenosine analog
Fludarabine phosphate	Adenosine and deoxyadenosine analog
Fluoro-SAHA	HDAC
Foretinib	HGFR, VEGFR2
Formestane	Aromatase
Garcinol	HAT
Pictilisib	PI3Kα,δ
Gefitinib	EGFR
Gemcitabine hydrochloride	Deoxycytidine analog, cytidine-5'-triphosphate Synthase (CTPS) inhibitor
Goserelin acetate	LH-RH analog
Dabrafenib	B-Raf V600E, B-Raf, C-Raf
Trametinib	MEK1/2
Trametinib (DMSO solvate)	MEK1/2
GSK-1904529A	IGF-1R, IR
Omipalisib	PI3Kα/γ/δ/β, mTORC1/2
Idarubicin HCl	DNA topoisomerase II
Idoxuridine	Thymidine analog
Imatinib base	v-Abl, c-Kit, PDGFR
Imatinib mesylate	v-Abl, c-Kit and PDGFR
Irinotecan HCl trihydrate	DNA topoisomerase I
Isonicotinamide	Nicotinamide antagonist
ITSA-1	Trichostatin A inhibitor (HDAC activator)
JQ1	BET bromodomain
Lapatinib	HER2
Lapatinib tosylate	EGFR, HER2
Panobinostat	HDAC
Ceritinib	ALK
Ribociclib	CDK4/6
Lenalidomide	TNF-α secretion inhibitor
Leuprolide acetate	GnRH analog
Lomeguatrib	O(6)-alkylguanine-DNA alkyltransferase (MGMT)
Lomustine	DNA alkylating agent
Lonidamine	Hexokinase inactivator
LY294002	PI3Kα/δ/β
LY404039	mGluR1/2, dopamine receptor
Semagacestat	γ-secretase blocker for Aβ42, Aβ40 and Aβ38, Notch
M344	HDAC
Masitinib	c-Kit, PDGFRα/β, FGFR3
MC-1293	HDAC1, maize histone deacetylase HD2
Enzalutamide	Androgen receptor modulator
Melphalan	DNA alkylating agent
Glesatinib	c-Met, VEGFR1/2/3, Ron, Tie
Mitomycin C	DNA alkylating agent
Mitoxanthrone HCl	DNA topoisomerase II, intercalates into and crosslinks DNA
Odanacatib	Cathepsin K
Monensin sodium	Ionophoric antibiotic
Motesanib	VEGFR1/2/3, c-Kit, PDGFR, Ret
Nafarelin acetate	GnRH agonist
Navitoclax	BCL-2, BCL-xL, BCL-w
PTACH	HDAC
Nedaplatin	Induces intra- & interstrand DNA and DNA-protein cross-links
Nelarabine	Purine antimetabolite
Neratinib	HER2, EGFR
Nicotinamide	SIRT inhibitor
Nilotinib	Bcr-Abl
Nilotinib HCl	Bcr-Abl
Nimustine HCl	DNA alkylating and crosslinking agent
Nolatrexed 2HCl	Antimetabolite (inhibitor thymidylate synthase)
NSC-3852	HDAC
Nullscript	Scriptaid Neg control
Dactolisib	PI3Kα/γ/δ/β, mTOR
Infigratinib	FGFR1/2/3
NVP-TAE684	ALK
O6-Benzylguanine	O(6)-alkylguanine-DNA alkyltransferase (MGMT)
Olaparib	PARP1/2
Oxaliplatin	Induces intra- & interstrand DNA and DNA-protein cross-links
Oxamflatin	HDAC
Paclitaxel	Microtubule depolymerization
Pazopanib	VEGFR1/2/3, PDGFR, FGFR, c-Kit, c-Fms
Pelitinib	EGFR
Pemetrexed Na	Antimetabolite
Crizotinib	ALK, c-Met
Phenylbutyrate·Na	HDAC
Piceatannol	SIRT activator
Pirarubicin	DNA topoisomerase II, DNA intercalator
Vemurafenib	B-Raf V600E
Ponatinib	Abl, PDGFRα, VEGFR2, FGFR1, Src
Procarbazine HCl	DNA alkylating agent, MAO inhibitor
Raltitrexed	Antimetabolite
Regorafenib	Receptor tyrosine kinases
Resveratrol	SIRT1 activator
Idasanutlin	MDM2 antagonist
Rubitecan	DNA topoisomerase I
Salermide	SIRT inhibitor
Saracatinib	Src, Abl
Satraplatin	Induces intra- & interstrand DNA and DNA-protein cross-links
SB-408124	OX1 receptor antagonist
Scriptaid	HDAC
Sirtinol	SIRT inhibitor
Sorafenib tosylate	Raf-1, B-Raf, B-Raf V599E, VEGFR2
Splitomicin	SIRT2 inhibitor
ST-836 HCl	Dopamine receptor ligand
SU-11274	c-Met
Suberoyl bis-hydroxamic acid	HDAC
Sunitinib	VEGFR2, PDGFRβ, c-Kit
Sunitinib malate	VEGFR2, PDGFRβ, c-Kit
Suramin·6Na	Inhibits calmodulin binding to ryanodine receptor-1, G protein coupling to GPCRs and P2 purinergic receptors
Tandutinib	FLT3, PDGFR, c-Kit
Tariquidar	P-glycoprotein
Tegafur	Antimetabolite
Teniposide	DNA topoisomerase II
Galeterone	CYP17, androgen receptor
Topotecan HCl	DNA topoisomerase I
Toremifene citrate	Estrogen-receptor modulator (SERM)
Trametinib	MEK1/2
Trametinib	MEK1/2
Tranylcypromine hemisulfate	Lysine demethylase inhibitor
Triacetylresveratrol	SIRT1 activator
Trichostatin A	HDAC
Triptorelin acetate	GnRH agonist
Vadimezan	DT-diaphorase
Valproic acid	HDAC
Valproic acid hydroxamate	HDAC
Valrubicin	DNA topoisomerase II
Vandetanib	VEGFR2
Vatalanib HCl	VEGFR2 > VEGFR1 > VEGFR3
Venetoclax	BCL-2
Vinblastine sulfate	Microtubule polymerization
Vincristine sulfate	Microtubule polymerization
Vindesine sulfate	Microtubule polymerization
Vinorelbine bitartrate	Microtubule polymerization
Vorinostat	HDAC
Tozasertib	Aurora kinases A/B/C
Sepantronium bromide	Survivin
Zebularine	DNA methyltransferase
Zosuquidar	P-glycoprotein

## Sheet: Supplementary table 3
Supplementary table 3: Area under the curve in trametinib- and solvent-treated cells
	KCNR		SKNBE		SJNB8		SKNAS
Trametinib	-	+	-	+	-	+	-	+
10-Hydroxycamptothecin	3745	3700	21917	7881	59790	136746	29321	31269
2,4-Pyridinedicarboxylic acid	101429	100004	83564	90552	70162	98553	103852	102344
2’-Deoxy-5-fluorouridine	53932	38678	37933	17290	54292	85507	62613	80075
2'-Deoxy-5-methylcytidine	105090	98420	97355	97314	103744	103015	109397	103308
Decitabine	76126	80981	94910	77946	86018	112804	72217	89500
5'-Deoxy-5-fluorocytisine	101119	92718	84973	91924	73996	107809	50955	95239
7-epi-Taxol	17367	20606	42447	8960	36962	20969	29375	20856
7-Ethyl-10-hydroxycamptothecin	3187	2882	22604	9236	56205	163710	22539	30799
A-769662	94853	99880	97736	99025	104130	102381	121947	95951
Abiraterone	105908	102239	106431	122455	91960	101359	124297	98873
Abiraterone acetate	103581	96786	101892	97016	103406	100056	115540	96142
Navitoclax	41524	13272	86713	65601	90382	72857	111199	72032
Navitoclax	49991	23711	102998	82160	85941	62106	109905	65639
Veliparib	106334	102698	110478	105959	97937	98545	86834	101680
Aclacinomycin A HCl	92619	82950	83358	76653	81984	97337	47527	96716
Adriamycin	8621	5416	56066	13589	62614	92487	39797	33155
Afatinib	97795	97716	107526	99084	108613	98189	133048	99013
AGK2	101818	102346	103263	97665	89152	117206	111016	97698
Alarelin acetate	100263	99797	106338	97769	94927	98996	102695	100605
AMG-458	100744	101558	81112	97205	68325	106566	90556	92898
Aminoresveratrol sulfate	94509	90058	86344	91853	88042	103781	103336	102155
Anacardic acid	100666	97151	106476	103847	93545	90315	114107	103651
Anastrozole	98479	99787	92735	95809	75598	104966	72665	95295
Apicidin	42894	27551	75752	49177	76143	50615	52590	55846
Aprepitant	101378	105576	106802	117435	82488	109477	90629	97312
Pimasertib	98586	103086	85043	107967	37173	95871	52475	102954
AT7519	63165	66413	108526	85128	98716	103067	95737	73936
Axitinib	62364	63352	83079	79636	89013	94558	99260	92339
AZD-4547	91620	79963	88295	87715	90572	44155	115779	94284
Selumetinib	106819	99635	91740	100716	44290	101495	58407	105471
AZD-8055	50838	50684	42099	22605	46121	40727	39843	44995
B2	102071	103305	91910	96093	89740	98164	118316	94616
BAY 60-7550	104720	106602	119666	115680	100179	105194	126529	101576
BIX-01294·3HCl	93895	93479	79773	94306	77738	105912	88211	105480
Bleomycin sulfate	46736	32534	100086	94495	86959	95775	115863	95633
BML-210	102969	96397	107275	90855	93758	104110	119999	106342
BML-266	100795	103667	113472	103288	106043	97371	112292	94433
BML-278	101404	102116	112642	101923	81688	103160	102894	98951
CAY10603	101508	101008	88794	97656	69988	101862	78490	100416
BMS-777607	106506	105321	109687	107678	92756	95032	125705	98928
BMS-794833	104250	108806	92490	99130	95925	102817	115086	100609
Bortezomib	2258	1830	11069	3517	2893	4220	8590	7496
Bosutinib isomer 1	101120	105817	95384	100239	87761	167344	112198	103753
Brivanib alaninate	107399	102286	102466	108309	83702	105407	85949	104064
Buserelin acetate	104658	99099	109366	103589	92356	99362	111763	91322
Butyrolactone 3	104418	102764	105266	110904	93768	94490	102125	99618
Canertinib 2HCl	101722	97469	74654	99189	66432	92407	91788	94091
Carmustine	101179	107053	108439	114043	90769	106043	83042	101017
CCG-63802	99131	99276	88229	96894	91308	106147	90106	103122
CCG-63808	98965	100424	96363	107077	90500	106637	118511	102005
Bardoxolone methyl	48856	42607	35153	33944	54512	134045	40749	75517
Cediranib	92789	96726	69895	81396	65055	81570	102177	95975
Tacedinaline	106212	105704	106342	107247	90791	92229	116787	104191
Cisplatin	98824	104971	111928	105037	105459	101571	77436	100934
Cladribine	79583	80727	91212	92981	62270	119367	39123	73733
Clofarabine	90670	94129	108473	112990	59661	111053	58932	68882
Tofacitinib	101381	99589	105255	95033	78913	97030	86004	91192
Crizotinib	66652	64569	102846	93021	96146	86481	72933	88353
CTPB	98691	103234	81464	106785	70098	104243	76354	101292
Fadraciclib	76801	62443	88950	72239	87374	90099	94452	100918
CYC-116	77395	76222	92952	92418	81248	72144	115239	80648
Momelotinib	91456	97443	77821	84088	73899	87314	67561	94842
Cytarabine	89197	86300	68752	62105	55428	99781	65634	69941
Dasatinib	80944	79771	107248	107378	60589	39446	45917	55280
Daun02	50450	24382	91573	65055	80138	137456	79468	76346
Daunorubicin HCl	8408	3043	46733	16033	72001	109068	46212	41483
Zalcitabine	103383	100270	103807	110661	91422	105346	112430	100518
Docetaxel	14775	17506	24102	9445	21412	21357	24301	18424
Dovitinib lactate	95372	98725	100152	104543	87689	84357	110287	101575
Doxifluridine	105697	95973	111238	99049	107957	109182	61636	103896
Doxorubicin hydrochloride	9520	5512	54793	14191	68941	102625	53147	35997
Elacridar	106129	106001	123569	133349	110985	103309	111557	102294
Elacridar HCl	100985	105147	106883	111372	90615	91754	86926	95451
Enocitabine	75805	69957	53713	49577	55091	81198	69197	80846
Epirubicin hydrochloride	41927	18520	68558	54358	67207	165054	80330	67558
Eptaplatin	100555	107370	103772	93020	83661	101984	111644	106363
Erlotinib	101529	99664	114700	95002	105787	105937	124658	102850
Erlotinib HCl	93158	90125	94761	91843	95116	107315	119192	98859
Erlotinib mesylate	100380	100710	99036	103652	83574	90482	104328	94911
Estramustine phosphate sodium	100479	98489	82344	84233	64968	97184	84445	99582
Etoposide	47588	22693	89380	54884	76979	93040	100046	75558
Selisistat	103971	104208	97406	93963	89304	107524	116813	98169
Exemestane	101075	96777	105709	95925	88511	99689	109477	102053
Fasudil HCl	104688	98644	107387	98423	95134	101103	106885	99683
Flavopiridol	53904	49406	31939	37064	38255	46854	39500	58105
Fludarabine	103603	98650	102193	101227	110198	111398	109297	99764
Fludarabine phosphate	105765	106978	99958	111678	79715	100822	86882	99358
Fluoro-SAHA	79497	68178	87557	88808	77751	95280	68306	84081
Foretinib	69778	67381	62763	72921	65286	71017	76509	82776
Formestane	109615	105250	96062	104473	91458	96636	95468	97324
Garcinol	102896	105274	92560	101333	77019	92223	94375	98168
Pictilisib	69942	78139	80732	59177	86257	51835	102085	75870
Gefitinib	100548	100057	90188	97618	72298	95081	59559	100578
Gemcitabine hydrochloride	18487	11638	25996	10991	43919	102755	44809	43450
Goserelin acetate	96704	101509	99245	92943	101411	90247	97207	96460
Dabrafenib	91868	101358	107335	95441	110887	96647	121643	104081
Trametinib	74190	100830	71625	109342	20349	94478	41815	93001
Trametinib (DMSO solvate)	76678	106927	68498	112775	21560	108936	45787	105497
GSK-1904529A	60109	68954	52257	23361	108446	76290	106425	75721
Omipalisib	30739	21171	18687	4329	51130	13596	56473	40594
Idarubicin HCl	2989	1300	19659	6721	39078	94872	30793	25968
Idoxuridine	100836	99127	99431	93052	81396	124895	88861	95217
Imatinib base	90743	91980	92397	90241	96612	92771	117740	104395
Imatinib mesylate	105488	101445	101601	101451	93885	88300	118231	93210
Irinotecan HCl (trihydrate)	81737	62293	97749	93564	85388	102742	79580	104176
Isonicotinamide	101446	100241	101934	94222	83423	95305	103357	100563
ITSA-1	109027	107017	109078	105517	86980	101546	115268	102450
JQ1	78667	77016	53768	49204	45736	38442	87402	69199
Lapatinib	104640	97796	87122	101988	71906	101657	71785	104112
Lapatinib tosylate	110186	103393	86140	96662	69388	93051	76705	103472
Panobinostat	4436	1833	6838	1791	31483	3644	12964	4442
Ceritinib	63517	59506	99161	92199	80188	81831	86322	92712
Ribociclib	76013	79085	69063	56606	65611	88651	92439	97119
Lenalidomide	105310	95001	103671	99510	107362	110295	93768	98216
Leuprolide acetate	102404	100915	114506	99895	97567	94336	119454	96451
Lomeguatrib	96002	91490	81442	87082	86794	104370	96029	96388
Lomustine	102174	104578	115229	109820	103540	104326	97633	102563
Lonidamine	104598	101716	108440	95498	100874	97343	122247	100378
LY294002	98405	96539	100851	93501	97507	87539	71101	98575
LY404039	102901	101446	117924	102677	112428	103287	114152	108314
Semagacestat	103974	104147	108926	95995	100273	89065	87569	98711
M344	52294	36513	62997	57071	53859	55435	19002	60131
Masitinib	104092	106425	106062	117713	79041	105747	99003	108460
MC-1293	99802	96819	98708	96885	73982	98190	89201	95278
Enzalutamide	105744	101218	103650	96013	95805	96809	85824	103491
Melphalan	103052	96486	117951	106718	94766	106565	117944	97780
Glesatinib	100805	101729	116179	104297	92822	104981	112889	112742
Mitomycin C	43672	25950	61269	42068	64513	95279	89365	76502
Mitoxanthrone HCl	6125	2402	48532	16066	58643	146805	53775	41839
Odanacatib	99978	116105	108223	102552	88925	112113	96227	103060
Monensin sodium	49954	29057	35355	18782	80413	64766	102057	83718
Motesanib	105913	107426	118996	103913	98980	100624	137870	100280
Nafarelin acetate	100611	95014	99961	99515	78579	97685	56829	97291
PTACH	98971	101750	98213	93672	84350	86108	91689	102865
Nedaplatin	100691	101834	95549	102207	94821	112409	122295	99526
Nelarabine	107568	102930	106948	112499	88489	96570	118959	101621
Neratinib	94928	87547	68980	75625	59718	109830	75484	98838
Nicotinamide	103803	99608	105650	105350	102853	95174	117882	102036
Nilotinib	94501	100389	92862	74575	101701	91925	119321	99016
Nilotinib HCl	106879	97666	103891	90366	90443	98086	104326	96132
Nimustine HCl	108290	101045	124565	110493	107230	106212	119695	100142
Nolatrexed 2HCl	94857	98266	88603	85505	81249	107926	114779	97526
NSC-3852	101113	99723	102254	100650	96097	97560	102804	98482
Nullscript	99348	102247	99067	103252	80159	96807	97830	98890
Dactolisib	47820	52176	30897	18293	40727	40184	50193	54701
Infigratinib	102264	102010	100709	101737	70831	43732	107289	98963
NVP-TAE684	17395	23563	47114	49726	64300	41365	56809	59199
O6-Benzylguanine	104905	107931	113519	107787	107215	100049	121524	99193
Olaparib	106491	107934	98751	102928	82879	107872	103051	104280
Oxaliplatin	102927	100459	101265	109078	85497	100447	111312	99928
Oxamflatin	42306	23097	65509	38796	67972	54516	70885	44316
Paclitaxel	14092	20569	32352	10390	30248	23163	28629	21791
Pazopanib	104679	101937	115377	93241	110028	91249	123368	105605
Pelitinib	87969	84309	90278	79058	84724	112463	84420	93376
Pemetrexed Na	88999	89509	72029	47261	59535	86401	74648	93480
Crizotinib	56447	58044	98860	91927	108698	85958	123668	88752
Phenylbutyrate·Na	101890	98689	102878	108203	90066	94574	112806	104478
Piceatannol	103197	102645	103002	93084	89872	97799	117135	100465
Pirarubicin	31548	9888	49183	30856	61543	138809	51295	61689
Vemurafenib	107823	104277	84630	104133	67941	99568	101984	101571
Ponatinib	90753	87248	93877	83125	75836	46038	97386	84849
Procarbazine HCl	107219	94334	98928	95775	79631	91417	77111	100554
Raltitrexed	60532	51492	52237	28556	48384	89014	69261	84452
Regorafenib	96628	96764	108825	96112	90041	96325	83402	92750
Resveratrol	103560	99113	116897	109053	86168	99096	129165	96439
Idasanutlin	46507	21757	96931	84993	79504	99176	100511	100113
Rubitecan	51367	45663	78303	63596	87843	101781	97206	88247
Salermide	107177	99575	107360	110431	85005	99831	103282	99106
Saracatinib	91763	96865	79892	87488	57281	77997	84373	83374
Satraplatin	51792	43178	82155	70196	85284	111154	90853	93851
SB-408124	101103	96325	101293	102494	96549	113066	98863	96597
Scriptaid	57662	43618	88741	63018	78610	71068	53309	63359
Sirtinol	96161	96223	83728	80069	73988	86614	85302	94915
Sorafenib tolsylate	102666	102367	122343	108883	119520	108135	140547	104212
Splitomicin	103451	99579	106980	97571	92641	94701	120373	95471
ST-836 HCl	98716	104652	106447	110553	80419	113651	103448	102567
SU-11274	100547	99991	91352	97675	67661	104275	100579	99120
Suberoyl bis-hydroxamic acid	99527	94705	112526	100615	91230	99198	106581	95684
Sunitinib	95142	93040	97052	103230	83818	118383	102326	101038
Sunitinib malate	89258	88214	99388	99536	94406	111321	116251	100228
Suramin·6Na	104840	112613	92957	103361	73162	106368	89353	104294
Tandutinib	95505	101658	100786	99322	96590	94665	122803	99898
Tariquidar	104010	102032	106698	113415	81672	101831	83345	101054
Tegafur	103736	104816	108200	109899	86550	96155	92632	98559
Teniposide	13967	6625	65744	23654	70712	105942	57690	59904
Galeterone	105973	106792	108046	101974	101812	93042	126176	96278
Topotecan HCl	10744	9320	36292	16724	60426	114042	40458	61449
Toremifene citrate	98184	97532	72502	91210	61036	100160	60197	98174
Trametinib	105048	103082	75198	112072	35007	96069	55977	102864
Trametinib	74301	104335	67894	100768	24437	106097	51898	106110
Tranylcypromine hemisulfate	100055	100083	108237	105237	92013	96192	87189	93082
Triacetylresveratrol	98859	100311	93949	112188	86755	103024	95169	101663
Trichostatin A	39501	10444	36650	9610	57806	38966	34455	28937
Triptorelin acetate	105051	97512	80881	100228	65383	91605	74451	98198
Vadimezan	99731	96278	96136	94637	107939	103356	116461	104070
Valproic acid	103196	103918	95511	103185	86272	94635	78896	95833
Valproic acid hydroxamate	101700	106550	110881	97302	86407	100313	111399	95908
Valrubicin	56123	38671	83610	78768	64053	132048	59332	78502
Vandetanib	96716	94885	81162	93002	69521	85317	103662	91157
Vatalanib HCl	101017	99907	92565	101066	82318	107540	82014	99767
Venetoclax	40860	9588	87767	89184	78529	91943	111937	66296
Vinblastine sulfate	11428	12296	14750	2634	19182	21735	17431	19820
Vincristine sulfate	11679	10676	22487	2984	26841	19526	21301	17741
Vindesine sulfate	12813	12614	38013	4413	44261	23763	21605	18793
Vinorelbine bitatrate	14269	13035	41630	10099	56720	23493	27336	16194
Vorinostat	62156	49054	77192	63670	76507	69250	69134	68237
Tozasertib	31983	38523	56151	37668	55923	62813	63090	59028
Sepantronium bromide	4460	2508	71320	10310	62870	82148	10386	4837
Zebularine	102618	99891	112065	103760	95375	94380	95686	100490
Zosuquidar	98757	100322	109855	114896	86697	95674	116235	95288

## Sheet: Supplementary table 4
Supplementary table 4: Best responses observed in the SKNAS and KP-N-YN in vivo studies
SKNAS	PR	SD	PD		KP-N-YN	PR	SD	PD
Vehicle	1	1	4		Vehicle	1	5	1
Venetoclax	0	1	5		Venetoclax	1	3	3
Navitoclax	0	1	6		Navitoclax	2	1	4
Trametinib	0	4	3		Trametinib	1	3	4
Trametinib + venetoclax	2	3	1		Trametinib + venetoclax	3	2	3
Trametinib + navitoclax	6	0	0		Trametinib + navitoclax	4	3	2
Best responses were calculated based on Eisenhauer et al. New response evaluation criteria in solid tumours: Revised RECIST guideline (version 1.1) (2009).
PR = partial response, SD = stable disease, and PD = progressive disease.
